# Supplementary material for: Production of Pumilarin and a Novel Circular Bacteriocin, Altitudin A, by Bacillus altitudinis ECC22, a Soil-Derived Bacteriocin Producer
Source: Int J Mol Sci. 2024 Feb 7;25(4):2020. doi: 10.3390/ijms25042020 (PMC10888436; doi:10.3390/ijms25042020)
Supplement: Supplementary file 1 [file ijms-25-02020-s001.zip]

Archive with 1 entries (1 files):
- ijms-2840732-supplementary.pdf
